# Supplementary material for: Inhibitors of the Machupo Virus L Endonuclease for Bolivian Hemorrhagic Fever Treatments
Source: Microorganisms. 2026 Jun 22;14(6):1377. doi: 10.3390/microorganisms14061377 (PMC13305936; doi:10.3390/microorganisms14061377)
Supplement: Supplementary file 1 [file microorganisms-14-01377-s001.zip]

Archive with 1 entries (1 files):
- microorganisms-4260969-supplementary.pdf
